# Supplementary material for: Pentacyclic Triterpenoids from Sabia discolor Dunn and Their α-Glycosidase Inhibitory Activities
Source: Molecules. 2022 Mar 27;27(7):2161. doi: 10.3390/molecules27072161 (PMC9000864; doi:10.3390/molecules27072161)
Supplement: Supplementary file 1 [file molecules-27-02161-s001.zip]

Archive with 1 entries (1 files):
- molecules-1632378-supplementary.pdf
